# Supplementary material for: Qualitative Traits and Antioxidant Properties of Blood Oranges Are Affected by the Genotype and the Climatic Conditions
Source: Foods. 2024 Sep 30;13(19):3137. doi: 10.3390/foods13193137 (PMC11482589; doi:10.3390/foods13193137)
Supplement: Supplementary file 1 [file foods-13-03137-s001.zip]

Archive with 1 entries (1 files):
- foods-3233391-supplementary.pdf
